# Supplementary material for: Norisoprenoids from the Brown Alga Sargassum naozhouense Tseng et Lu
Source: Molecules. 2018 Feb 7;23(2):348. doi: 10.3390/molecules23020348 (PMC6017521; doi:10.3390/molecules23020348)
Supplement: Supplementary file 1 [file molecules-23-00348-s001.zip]

Archive with 10 entries (9 files):
- Supplementary files/
- Supplementary files/1(EI╞╫).pdf
- Supplementary files/2(H╞╫).pdf
- Supplementary files/3(C╞╫1).pdf
- Supplementary files/4(C╞╫2).pdf
- Supplementary files/5(DEPT).pdf
- Supplementary files/6(HSQC╞╫).pdf
- Supplementary files/7(COSY╞╫).pdf
- Supplementary files/8(HMBC╞╫).pdf
- Supplementary files/9(NOE╞╫).pdf
